# Supplementary material for: Selecting Risk of Bias Tools for Observational Studies for a Systematic Review of Anthropometric Measurements and Dental Caries among Children
Source: Int J Environ Res Public Health. 2021 Aug 15;18(16):8623. doi: 10.3390/ijerph18168623 (PMC8391268; doi:10.3390/ijerph18168623)
Supplement: Supplementary file 1 [file ijerph-18-08623-s001.zip]

Archive with 1 entries (1 files):
- ijerph-1292936-supplementary.pdf
